# Supplementary material for: Underwater noise emissions from ships during 2014–2020
Source: Environ Pollut. 2022 Oct 15;311:119766. doi: 10.1016/j.envpol.2022.119766 (PMC9489924; doi:10.1016/j.envpol.2022.119766)
Supplement: Multimedia Component 1 [file mmc1.xlsx]

## Sheet: Sheet1
Title: Underwater noise from ships during 2014-2020
Authors: J.-P. Jalkanen*, L. Johansson, M. Andersson, E. Majamäki and P. Sigray
Corresponding author email: jukka-pekka.jalkanen@fmi.fi
Description: Estimate of the period in which shipping noise emissions are expected to double in various sea areas.
Note, that in this analysis, only the noise emitted at 1/3 octave band with 63Hz as center frequency are considered. The sea area polygons follow the definitions of the International Hydrographic Organization.
Table S1
Sea area	Years to double noise emissions	Sea area	Years to double noise emissions
Arctic Ocean	2.1	Caribbean Sea	34
Norwegian Sea	4.6	Arabian Sea	35.3
Red Sea	8.4	Baltic Sea	35.5
Bay of Biscay	7.7	Coral Sea	38.3
South China Sea	7.7*	Gulf of Mexico	39.1
Pacific Ocean	9.3	East-Indian Archipelago	53.4
Solomon Sea	10.7	Philippine Sea	63.6
Bay of Bengal	10.9	Persian-Aden-Oman Gulf	104
Mozambique Channel	12	Japan Sea	138.3
Mediterranean Sea	11.7	Bass Strait	140.3
Irish & British Seas	12.8	Black Sea	209.7
Bismarck Sea	13.9	Sea of Okhotsk	307.1
English Channel	16.5	Singapore Strait	401.1
North Sea	18.1	The Coastal Waters of Southeast Alaska and British Columbia	Decreasing
Gulf of Thailand	18.6	Bering Sea	Decreasing
Andaman or Burma Sea	20.1	Tasman Sea	Decreasing
Indian Ocean	21.2*	Gulf of Alaska	Decreasing
Malacca Strait	21.4	Hudson-Davis-Labrador-Fundy	Decreasing
Atlantic Ocean	23.9*	Great Australian Bight	Decreasing
Greenland Sea	25.8	Sea of Azov	Decreasing
Yellow Sea	29.5*	Gulf of California	Decreasing
Eastern China Sea	30.4	Southern Ocean	Decreasing
Title: Underwater noise from ships during 2014-2020
Authors: J.-P. Jalkanen*, L. Johansson, M. Andersson, E. Majamäki and P. Sigray
Corresponding author email: jukka-pekka.jalkanen@fmi.fi
Description: Values for slope and intercept for the trendlines describing the noise source energy emissions for ships sailing various sea areas.
Trendlines were generated using data for the period 2014-2019 which reflects the pre-pandemic emissions from ships. Numerical values used in this fitting are given in Table S3. Only 63Hz case is considered in this analysis. For most of the cases listed, a linear trendline provides the best fit, but those indicated by an asterisk (*) are best described with a 2nd degree polynomial.
Table S2
Sea area	Trendline slope;	Sea area	Trendline slope;
	Intercept		Intercept
Arctic Ocean	13.485; -27157.487	Caribbean Sea	10.126; -19992.759
Norwegian Sea	8.409; -16915.325	Arabian Sea	53.069; -104681.071
Red Sea	58.607; -117394.102	Baltic Sea	4.416; -8711.736
Bay of Biscay	0.850; -1700.367	Coral Sea	4.612; -9067.222
South China Sea*	-75.032; 302686; -3e8	Gulf of Mexico	8.536; -16826.264
Pacific Ocean	180.785; -362380.186	East-Indian Archipelago	19.257; -37851.072
Solomon Sea	5.415; -10826.237	Philippine Sea	14.867; -28917.406
Bay of Bengal	46.578; -93227.842	Persian-Aden-Oman Gulf	9.664; -18360.541
Mozambique Channel	3.256; -6494.675	Japan Sea	2.520; -4681.405
Mediterranean Sea	90.085; -180027.275	Bass Strait	0.115; -215.940
Irish & British Seas	6.170; -12320.540	Black Sea	0.316; -567.765
Bismarck Sea	2.982; -5954.293	Sea of Okhotsk	0.059; -103.222
English Channel	7.572; -15072.635	Singapore Strait	0.189; -288.995
North Sea	15.102; -30087.866	The Coastal Waters of Southeast Alaska and British Columbia	-0.010; 45.833
Gulf of Thailand	4.036; -8055.700	Bering Sea	-0.250; 555.004
Andaman or Burma Sea	8.734; -17398.004	Tasman Sea	-0.965; 2000.217
Indian Ocean*	-50.964; 205646; -2e8	Gulf of Alaska	-0.209; 428.818
Malacca Strait	36.799; -73254.962	Hudson-Davis-Labrador-Fundy	-1.059; 2172.473
Atlantic Ocean*	-48.708; 196625; -2e8	Great Australian Bight	-1.021; 2090.941
Greenland Sea	0.018; -35.374	Sea of Azov	-0.092; 187.319
Yellow Sea*	-13.489; 54426; -5e7	Gulf of California	-0.196; 399.022
Eastern China Sea	28.724; -56825.388	Southern Ocean	-0.221; 446.273
Title: Underwater noise from ships during 2014-2020
Authors: J.-P. Jalkanen*, L. Johansson, M. Andersson, E. Majamäki and P. Sigray
Corresponding author email: jukka-pekka.jalkanen@fmi.fi
Description: This table includes annually emitted ship underwater noise energies during 2014-2020
All values are given in annual sum of noise energy in unit of Gigajoules
Area definitions of International Hydrographic Organization are used for sea area polygons
Table S3
Energies in GJ	2014			2015			2016			2017			2018			2019			2020
Area	63 Hz	125 Hz	2 kHz	63 Hz	125 Hz	2 kHz	63 Hz	125 Hz	2 kHz	63 Hz	125 Hz	2 kHz	63 Hz	125 Hz	2 kHz	63 Hz	125 Hz	2 kHz	63 Hz	125 Hz	2 kHz
Atlantic Ocean	3355	1047	16	3857	1150	17	4131	1184	18	4224	1201	18	4245	1207	18	4404	1248	19	4138	1163	17
Pacific Ocean	1704	681	10	1892	741	11	2010	731	11	2333	801	12	2506	845	13	2724	889	13	2671	834	12
South China Sea	2950	808	11	3529	910	13	3668	910	12	3630	914	13	3603	926	13	3475	933	13	3299	880	12
Mediterranean Sea	1227	417	6	1541	468	7	1629	465	7	1765	500	7	1921	529	7	1910	539	8	1725	486	7
Indian Ocean	1907	542	8	2218	606	9	2446	646	10	2559	670	10	2506	663	10	2471	658	10	2458	638	10
Arabian Sea	2037	536	7	2358	587	8	2299	573	8	2408	597	8	2540	625	8	2544	623	8	2327	560	8
Eastern China Sea	950	326	5	1108	367	6	1074	339	5	1145	358	5	1202	382	6	1167	398	6	1136	394	6
Philippine Sea	984	230	3	980	229	3	1082	248	4	1152	267	4	1147	267	4	1132	267	4	1001	240	3
East-Indian Archipelago	981	211	3	963	209	3	901	200	3	946	208	3	1018	225	3	1086	240	3	1040	229	3
Yellow Sea	530	165	3	644	194	3	644	182	3	694	198	3	716	212	3	662	214	3	639	209	3
Persian-Aden-Oman Gulf	1053	267	4	1181	286	4	1092	269	4	1110	274	4	1164	285	4	1237	295	4	1082	258	3
North Sea	300	113	2	350	122	2	369	123	2	378	126	2	411	131	2	409	133	2	388	132	2
Malacca Strait	822	205	3	928	221	3	872	213	3	1026	236	3	1044	240	3	1075	246	3	1009	227	3
Caribbean Sea	373	111	2	411	120	2	442	125	2	451	127	2	447	125	2	469	129	2	426	120	2
Bay of Bengal	544	156	2	671	174	2	667	173	2	714	183	3	780	196	3	819	202	3	842	195	3
Baltic Sea	170	45	1	193	50	1	193	51	1	201	53	1	215	57	1	204	56	1	196	54	1
Red Sea	567	180	2	757	208	3	752	199	3	830	213	3	927	230	3	962	237	3	918	217	3
Japan Sea	371	129	2	385	134	2	408	132	2	446	140	2	406	137	2	426	144	2	369	130	2
Gulf of Mexico	349	89	1	384	95	1	385	95	1	390	100	1	400	103	2	436	111	2	390	101	1
Coral Sea	199	57	1	216	60	1	256	66	1	250	65	1	252	67	1	253	68	1	218	60	1
English Channel	151	51	1	187	58	1	204	60	1	216	61	1	228	63	1	216	62	1	194	58	1
Irish & British Seas	92	30	0	116	34	1	123	35	1	129	36	1	136	37	1	143	40	1	128	36	1
Inland Sea	0	0	0	0	0	0	0	0	0	0	0	0	0	0	0	0	0	0	0	0	0
Andaman or Burma Sea	184	43	1	221	49	1	186	43	1	227	50	1	223	49	1	252	54	1	232	48	1
Black Sea	68	23	0	69	22	0	70	22	0	75	24	0	69	22	0	73	24	0	69	23	0
Gulf of Thailand	74	23	0	83	25	0	83	26	0	74	25	0	87	29	0	93	30	0	104	30	0
Norwegian Sea	29	8	0	29	8	0	32	8	0	33	9	0	53	12	0	71	15	0	73	16	0
Bering Sea	56	27	0	46	23	0	49	25	0	49	23	0	53	25	0	52	24	0	49	21	0
Tasman Sea	56	21	0	54	21	0	55	20	0	54	20	0	54	21	0	56	21	0	46	20	0
Singapore Strait	84	36	1	89	36	1	100	37	1	99	39	1	93	37	1	93	38	1	85	35	1
The Coastal Waters of Southeast Alaska and British Columbia	25	10	0	23	10	0	25	10	0	26	10	0	26	11	0	29	12	0	21	10	0
Solomon Sea	69	18	0	79	20	0	103	24	0	110	25	0	108	25	0	109	25	0	98	23	0
Hudson-Davis-Labrador-Fundy	40	10	0	42	11	0	35	10	0	35	10	0	36	11	0	39	12	0	32	10	0
Mozambique Channel	51	13	0	76	18	0	73	17	0	78	19	0	77	19	0	81	20	0	77	19	0
Bismarck Sea	46	12	0	50	13	0	64	15	0	66	16	0	66	16	0	67	16	0	63	15	0
Great Australian Bight	32	13	0	34	13	0	33	14	0	35	15	0	33	14	0	32	14	0	24	11	0
Sea of Okhotsk	17	8	0	15	7	0	14	7	0	14	6	0	18	8	0	16	7	0	16	6	0
Bay of Biscay	11	4	0	11	3	0	11	3	0	13	4	0	15	4	0	16	5	0	14	5	0
Arctic Ocean	15	4	0	14	4	0	18	5	0	25	7	0	51	11	0	80	16	0	86	17	0
Bass Strait	16	7	0	15	7	0	16	7	0	17	8	0	17	8	0	18	9	0	15	8	0
Gulf of Alaska	8	2	0	7	2	0	7	2	0	7	2	0	7	2	0	7	2	0	6	2	0
Sea of Azov	3	1	0	3	1	0	3	1	0	3	1	0	3	1	0	2	1	0	2	1	0
Gulf of California	4	1	0	4	1	0	4	1	0	4	1	0	4	1	0	4	1	0	3	1	0
Greenland Sea	1	0	0	1	0	0	1	0	0	1	0	0	1	0	0	1	1	0	0	0	0
Southern Ocean	2	1	0	2	0	0	1	0	0	1	0	0	1	0	0	1	0	0	1	0	0
Total, GJ	22505	6678	98	25837	7320	106	26631	7319	106	28042	7644	111	28907	7877	114	29414	8078	117	27712	7537	108
Title: Underwater noise from ships during 2014-2020
Authors: J.-P. Jalkanen*, L. Johansson, M. Andersson, E. Majamäki and P. Sigray
Corresponding author email: jukka-pekka.jalkanen@fmi.fi
Description: This table includes annually emitted ship underwater noise energies during 2014-2020, divided into ship type contributions
All values are given in annual sum of noise energy in unit of Gigajoules
Area definitions of International Hydrographic Organization are used for sea area polygons
Table S4	2014			2015			2016			2017			2018			2019			2020
Energies in GJ	63 Hz	125 Hz	2 kHz	63 Hz	125 Hz	2 kHz	63 Hz	125 Hz	2 kHz	63 Hz	125 Hz	2 kHz	63 Hz	125 Hz	2 kHz	63 Hz	125 Hz	2 kHz	63 Hz	125 Hz	2 kHz
Bulk Cargo	6566	1546	25	6880	1617	26	7123	1659	27	7473	1736	28	7288	1713	28	7246	1722	28	6912	1642	26
Containerships	4134	2522	37	5603	2815	40	6661	2903	40	7499	3070	42	8183	3236	44	7714	3209	44	7440	2979	41
General Cargo	608	146	2	639	149	2	657	151	3	625	146	2	590	140	2	572	138	2	528	127	2
Cruise Vessels	220	41	1	232	44	1	264	50	1	268	51	1	280	55	1	310	60	1	84	20	0
Refrigerated Cargo	37	24	0	36	24	0	34	23	0	31	21	0	29	19	0	27	18	0	25	17	0
RoPax	37	19	0	38	19	0	40	19	0	39	20	0	39	19	0	39	19	0	30	15	0
RoRo	83	25	0	83	26	0	91	29	0	101	31	0	122	35	1	135	40	1	129	39	1
Crude Oil Tankers	3803	945	14	4915	1121	16	4904	1127	17	4897	1157	17	4607	1127	17	4920	1180	18	4369	1036	16
LNG Tankers	3660	579	6	3501	553	6	3065	491	5	3337	539	6	4124	666	7	4603	745	8	4619	752	8
LPG Tankers	753	138	2	914	164	2	1053	191	3	1045	193	3	1031	192	3	1175	216	3	1107	204	3
Oil Product Tankers	616	138	2	695	151	2	745	162	3	816	178	3	782	176	3	848	190	3	814	182	3
Chemical Tanker	1132	236	4	1258	259	4	1278	264	4	1164	246	4	1030	224	4	992	217	4	875	193	3
Vehicle Carriers	314	121	2	344	127	2	328	124	2	329	125	2	325	125	2	310	122	2	239	106	2
Totals	21961	6480	95	25138	7070	103	26243	7192	104	27625	7511	109	28430	7727	111	28892	7877	114	27172	7310	105
Share from global total, %	0.98	0.97	0.97	0.97	0.97	0.96	0.99	0.98	0.98	0.99	0.98	0.98	0.98	0.98	0.98	0.98	0.98	0.97	0.98	0.97	0.97
